# Supplementary material for: Molecular Structure, Comparative Analysis, and Phylogenetic Insights into the Complete Chloroplast Genomes of Fissidens crispulus
Source: Genes (Basel). 2025 Sep 18;16(9):1103. doi: 10.3390/genes16091103 (PMC12469583; doi:10.3390/genes16091103)
Supplement: Supplementary file 1 [file genes-16-01103-s001.zip]

Archive with 1 entries (1 files):
- genes-3845664-supplementary.pdf
